# Supplementary material for: Utility of miRNA biomarkers in patients with acute myocardial infarction (UNIAMI)—results from a prospective pilot study
Source: Front Cardiovasc Med. 2026 Jun 11;13:1730999. doi: 10.3389/fcvm.2026.1730999 (PMC13294383; doi:10.3389/fcvm.2026.1730999)
Supplement: Supplementary file 2 [file Datasheet2.xlsx]

## Sheet: Cases (AMI & CAD)
Patient/Sample ID	GENDER Male- 1, Female-2	DIAGNOSIS ACS-STEMI (MI)/ ACS-AWMI -2, IPWMI LYSED STK- 3, RHD/SEVERE MR/HYPOTHYROID - 4	DIABETES YES - 1, NO - 0	HYPERTENSION Yes - 1, No - 0	SMOKING yes - 1, No -0	HYPERCHOLESTEROLEMIA Yes - 1, No - 0	FAMILY_HISTORY_OF_CAD Yes - 1, No - 0	ALCOHOL_DRINKING_HABIT Yes - 1, N0 - 0	BLOOD_GLUCOSE	UREA	CREATININE	Hb	PCV	SBP	DBP	PR	DIETARY_PATTERN Daily - 1, weekly once- 2, Monthly once -3, Occasionally - 4, Never - 0	MILK Daily - 1, weekly once- 2, Monthly once -3, Occasionally - 4, Never - 0	EGG Daily - 1, weekly once- 2, Monthly once -3, Occasionally - 4, Never - 0	SEA_FOOD Daily - 1, weekly once- 2, Monthly once -3, Occasionally - 4, Never - 0	CHICKEN Daily - 1, weekly once- 2, Monthly once -3, Occasionally - 4, Never - 0	LIVER Daily - 1, weekly once- 2, Monthly once -3, Occasionally - 4, Never - 0	RED_MEAT Daily - 1, weekly once- 2, Monthly once -3, Occasionally - 4, Never - 0	CAULIFLOWER Daily - 1, weekly once- 2, Monthly once -3, Occasionally - 4, Never - 0	GREENS Daily - 1, Weekly once - 2, Monthly Once - 3, Occasionally - 4, Never -0	BEETROOT weekly once - 2, Monthly once - 3, Occasionally - 4, Never -0	SOYABEAN WEKLY ONCE- 2, MONTLY ONCE - 3, OCC- 4, NEVER - 0	miR-4505	Let-7c-5p	miR-6875-5p	miR-939	let-7b	miR-4485-3p	miR-3195	miR-7641-1	miR-494-3p	miR-33a	miR-24-1	miR-548a-5p	miR-101	miR-142-3p	miR-362-3p	miR-29b	miR-342-3p	miR-32-5p	miR-6780b-5p	miR-6740-5p
1	1	2	0	0	1	0	0	0	123	23	0.8	12	41	99	99	99	2	1	1	3	2	1	3	2	1	3	4	1.93825	3.265	2.91125	3.7295	3.82975	7.514	2.46	3.8715	3.71575	3.03275	4.7725	2.87	2.219	3.7545	5.2735	0.92575	3.91525	-1.72875	3.2285	6.91675
2	1	2	0	0	0	0	0	1	159	24	1.2	17	48	150	70	86	2	4	2	2	2	2	2	2	2	3	4	4.22175	6.88325	4.7975	7.93975	5.008	9.9995	3.7485	6.435	6.69775	4.94775	8.5475	5.14725	4.72725	8.8435	7.74275	5.8495	5.7545	-0.70925	3.94775	8.3345
3	1	2	99	0	0	0	0	0	99	42	0.9	13	42	120	80	98	1	1	0	0	0	0	0	0	1	2	0	0.88875	1.28375	2.3735	1.0135	1.8385	4.98325	0.471	2.86825	3.223	3.526	4.283	2.68875	2.582	4.3825	4.83025	1.376	3.06825	-7.176	0.98575	6.07475
4	1	2	1	1	1	0	1	1	99	99	99	16	32	99	99	99	2	1	1	1	2	1	1	2	1	4	4	-0.4365	2.74925	4.40875	5.1905	4.35225	6.3515	3.21375	5.50625	2.50175	3.905	4.758	2.002	2.315	3.95075	6.33875	0.85175	3.73725	-8.44025	2.308	5.79025
5	1	2	0	0	0	0	0	0	147	20	0.8	14	45	150	100	82	2	1	2	2	2	2	2	2	1	2	4	1.10175	4.77325	4.80375	1.99	6.95925	9.5035	3.84975	4.8095	4.9985	5.788	5.49925	3.652	3.33625	7.1055	6.81	3.18525	6.2835	-5.64325	5.06325	4.7925
7	1	2	0	0	0	0	0	1	159	25	0.8	14	44	99	99	99	2	1	2	2	0	2	2	0	3	3	3	2.1795	6.45725	5.8505	5.46075	5.6965	9.5435	4.6535	6.09825	4.771	6.99675	9.12175	3.3995	2.546	7.19625	6.6625	2.8125	5.19175	-0.98775	2.15275	6.1965
9	1	3	0	1	1	0	0	1	99	44	1.3	12	41	110	70	88	2	1	2	2	3	2	2	3	2	4	0	1.68325	5.3445	3.98575	5.20125	4.43575	7.3345	4.3025	6.9255	6.05675	5.02575	6.90725	1.749	4.65025	7.02925	6.96075	5.209	5.49625	-3.713	3.946	6.0585
10	2	2	0	0	0	0	1	0	99	26	0.6	11	35	140	90	70	2	1	2	2	2	2	2	2	2	3	0	3.996	5.38525	4.8915	7.70425	7.5785	9.395	4.691	5.97725	7.544	7.52825	6.40025	5.5435	6.146	9.595	7.9905	4.784	6.87875	-3.9245	5.1875	8.1325
12	1	2	1	0	0	0	0	0	218	15	0.6	13	40	100	60	56	1	1	0	0	0	0	0	0	2	2	0	1.14425	2.5215	3.3985	2.4015	2.91425	7.1145	0.5	3.15125	3.20425	3.51475	5.85875	0.98975	2.0385	3.5085	4.3575	1.674	3.14375	-7.93975	0.37	2.32375
15	1	2	0	0	0	0	0	1	99	17	0.8	11	41	120	80	84	2	1	0	4	3	0	4	3	2	2	2	-1.40825	2.37725	2.69225	2.0415	3.12175	5.95025	1.0675	1.7815	0.537	0.8345	5.236	-0.63275	-0.0675	3.6	3.984	-0.10175	2.9975	-2.20525	1.175	5.4175
17	1	2	0	0	1	0	1	1	170	15	0.9	13	42	130	90	78	2	1	2	2	2	2	2	2	2	2	2	-1.4815	1.1555	2.743	2.0015	2.48975	5.8605	0.917	2.1445	2.09925	4.4465	5.132	1.213	-0.14675	3.71525	2.847	-0.20475	0.8025	-7.34175	1.005	3.453
21	1	2	1	1	1	0	0	0	99	99	99	99	99	99	99	99	2	1	2	2	2	2	2	2	2	2	2	-0.809	1.14875	1.191	-1.96775	2.133	4.40925	0.74125	2.795	2.44425	1.97775	4.228	-0.29875	-1.0135	4.188	3.444	0.08575	0.71025	-7.212	-1.19975	2.0275
28	1	2	1	0	0	0	0	0	367	26	1	13	43	90	50	98	2	1	2	2	2	2	2	2	1	4	0	2.844	5.27525	4.12925	4.79225	6.15125	8.3435	4.8395	5.5695	4.023	8.28975	7.84975	1.5505	3.9235	6.177	6.71425	2.33825	4.979	-7.5115	5.73375	6.53375
30	2	2	0	0	0	0	0	0	95	26	0.8	10	35	100	60	12	2	4	2	2	3	2	2	3	3	4	3	6.09325	5.77525	7.3095	4.85225	6.9125	11.764	6.1665	7.3925	6.468	6.253	8.8595	7.85625	5.73675	8.16475	7.8445	7.39825	5.65775	-6.24125	5.2185	6.25875
31	1	2	1	1	99	99	99	99	99	99	99	99	99	140	90	99	2	1	4	0	0	4	0	0	1	3	2	2.77225	3.38875	3.28625	3.94975	5.15175	8.2525	3.241	5.93675	5.00375	4.34075	4.8045	2.7965	1.5515	4.28925	6.342	3.685	4.446	-8.443	3.4365	5.00175
34	1	2	1	0	0	0	0	0	190	18	0.7	8	29	140	90	88	1	1	0	0	0	0	0	0	2	2	4	4.81825	7.849	6.3505	7.22875	7.83925	11.809	4.5125	6.4525	6.64325	7.3075	9.33175	9.50075	5.1485	8.301	8.3515	5.559	6.919	-1.0255	7.198	9.9315
36	1	2	0	0	1	0	0	1	99	28	1.3	16	49	120	100	92	2	1	2	2	2	2	2	2	2	3	3	2.74525	3.82525	3.11225	4.62	2.8585	7.75375	3.55425	6.16775	4.066	7.37175	6.01625	3.961	2.298	3.00025	5.92125	0.34875	4.2775	-4.102	1.81425	5.857
37	2	4	0	0	0	0	1	0	194	25	0.7	7	27	130	90	72	2	1	2	2	2	2	2	2	2	2	4	2.05675	4.4535	6.599	5.73475	6.61225	9.349	5.9955	5.7065	5.08675	7.35075	10.4332	8.687	4.88875	5.9925	8.0085	2.50725	7.34775	-6.533	4.13925	9.397
38	1	2	99	1	1	99	1	1	146	20	1	17	53	99	99	99	2	1	1	2	1	1	2	1	1	2	4	2.2205	4.014	3.90225	1.2085	5.96675	7.35725	3.36625	4.7125	4.7015	3.9645	5.67225	0.753	4.05525	6.1335	5.781	4.95875	4.5075	-1.34325	3.6045	4.095
40	2	2	0	1	0	1	0	0	99	13	0.7	11	37	150	90	84	2	1	2	2	2	2	2	2	2	3	4	3.81275	7.0955	7.02225	5.107	6.36875	9.0575	4.87325	6.504	6.798	6.45275	7.81	8.98625	6.81425	6.292	8.649	2.61275	7.38425	-1.85225	3.80875	11.0417
41	1	3	99	99	99	1	99	99	96	31	1.1	13	45	130	80	80	2	1	2	2	0	2	2	0	1	3	0	4.461	4.8015	4.70025	5.80025	6.2145	9.1415	4.3425	6.721	6.86	7.9615	8.69975	6.007	4.83375	4.88125	6.64075	4.6595	5.74675	-2.8005	2.8405	7.816
46	1	2	0	0	0	0	0	0	99	99	99	99	99	99	99	99	2	0	4	4	4	4	4	4	1	3	4	0.36425	-0.38325	0.98675	2.876	0.06325	3.91525	-0.39425	1.7585	2.06825	-0.37825	3.27575	-1.096	-1.1425	2.0235	1.644	1.64325	1.65575	-5.76725	-0.533	2.0275
47	2	2	0	1	0	0	1	0	99	15	0.8	9	31	99	99	72	2	1	2	2	2	2	2	2	1	2	4	3.8575	5.36275	5.30525	3.415	6.52	10.2105	4.56325	8.11525	6.21275	8.41175	9.11275	5.35625	5.47375	7.751	9.651	3.75875	7.40425	-1.8915	6.31025	7.61175
49	1	3	1	99	99	99	0	99	99	44	0.9	12	37	99	99	99	2	1	2	2	2	2	2	2	4	4	4	2.93175	4.5525	3.8495	1.371	3.4765	9.507	4.11175	5.95525	3.4535	7.22325	9.31425	5.57675	3.3555	6.46675	7.43225	1.52025	5.22125	0.31075	4.30475	7.2425
50	1	2	1	1	0	0	0	1	99	43	1.2	9	30	99	99	99	2	1	1	1	4	1	1	4	2	0	0	1.85775	6.59125	5.25675	5.28575	5.7465	10.707	4.629	6.3565	6.6095	6.60675	6.978	2.79675	3.276	4.44675	7.5515	5.92275	6.244	-6.50375	3.4575	5.44
51	2	3	1	1	99	99	99	99	136	32	0.9	12	36	110	80	17	2	1	2	2	2	2	2	2	1	4	0	1.798	2.65225	2.49325	2.2435	2.45025	7.213	1.658	3.049	3.4005	5.50625	2.84725	2.08825	2.43075	2.4655	4.25425	2.40425	3.409	-5.016	3.11475	6.68425
52	1	2	0	1	0	1	0	0	149	30	0.7	14		140	80	82	2	1	4	2	2	4	2	2	4	4	4	0.80175	1.31	3.03675	2.457	2.69325	6.9515	0.936	2.551	3.80025	4.056	5.381	-0.085	2.95	2.5935	5.4465	-0.8885	2.99475	-5.684	2.169	4.54575
53	2	2	1	1	0	0	0	0	99	19	0.5	0	34	100	90	62	2	1	2	3	0	2	3	0	1	0	0	4.58525	8.55375	7.76925	5.6375	8.399	10.2438	6.98125	8.412	8.039	10.736	11.1902	9.404	5.29075	6.81375	9.1165	6.903	7.4545	0.006	6.89025	5.55575
54	1	2	0	0	1	0	0	0	99	99	99	99	99	99	99	99	2	1	2	2	2	2	2	2	2	2	2	-1.2585	1.13025	1.04375	3.04625	1.894	5.3895	-0.597	2.56925	2.476	1.6215	5.39125	1.8735	-0.52025	2.1295	2.84375	-0.674	1.7795	-5.365	-0.41675	4.54275
56	2	3	1	0	0	1	0	0	99	44	1.1	11	36	99	99	99	2	1	3	2	2	3	2	2	1	2	4	3.96725	5.1715	6.252	7.79275	6.5485	11.1468	6.11875	7.4605	6.5135	7.22125	9.95725	6.006	7.5835	7.9945	9.7325	2.30975	6.399	-4.97475	5.3505	7.851
58	2	2	1	1	0	99	0	0	206	27	0.6	11	37	150	100	10	2	1	2	2	2	2	2	2	2	0	0	4.7925	4.0045	4.7835	2.1515	5.938	7.70825	4.04625	5.3795	6.26125	5.60975	9.437	1.781	3.43775	4.0935	7.64675	1.183	5.83925	-4.044	3.234	6.89
59	2	3	1	0	0	0	0	0	99	20	0.7	14	44	99	99	99	2	1	2	2	4	2	2	4	1	4	0	5.774	5.9965	5.51	5.5105	5.95275	9.971	3.5925	5.826	5.90625	6.44425	10.7985	2.40875	5.7035	6.851	7.71025	3.3575	5.455	-2.0075	4.066	9.47975
61	1	2	1	1	1	0	1	1	99	25	1.1	14	45	110	70	86	2	2	2	3	1	2	3	1	1	4	4	2.35325	2.273	2.6755	2.63875	4.229	7.68975	1.8215	3.68725	4.51275	3.3305	7.11375	2.26675	2.56525	4.733	6.68575	-0.32425	3.875	-5.91675	3.06425	6.4205
63	2	3	99	1	99	99	99	99	116	69	2.6	11	35	220	120	10	1	1	2	0	0	2	0	0	1	2	4	1.40425	3.10575	0.47675	1.37825	1.347	5.35975	0.886	1.59725	2.43375	1.354	5.29175	2.965	1.05675	3.5535	4.402	1.40125	2.2105	-7.554	0.995	3.81075
65	1	2	99	1	1	99	99	1	122	32	1	14	46	140	90	64	2	1	1	2	0	1	2	0	1	2	4	1.86275	2.967	2.71075	1.45725	2.47075	5.5025	0.4495	2.526	3.31925	2.305	4.81825	4.48975	1.124	4.81775	5.15825	3.85425	3.95475	-8.60825	1.1595	5.514
66	1	2	1	0	0	0	0	0	99	99	99	14	44	99	99	99	1	1	0	0	0	0	0	0	2	0	4	4.1145	5.311	4.45175	6.609	4.70375	9.44725	4.591	6.36325	6.894	6.7885	7.634	5.04325	4.20125	6.83725	7.49175	2.76175	5.0795	0.1805	5.00375	8.892
68	1	2	0	0	0	0	0	0	114	22	1.1	11	35	110	90	80	2	1	2	2	2	2	2	2	2	0	0	2.00675	3.0935	1.8855	2.63375	1.744	6.11925	-0.68525	3.0935	3.88675	4.5035	4.3025	0.85475	2.21025	3.2825	3.521	-2.43675	0.993	-3.591	1.0105	3.5425
69	1	2	1	1	1	0	0	1	209	18	0.9	17	53	110	70	83	2	1	3	2	3	3	2	3	2	3	4	1.98125	3.0975	2.704	4.0985	4.99025	5.83625	1.34325	4.904	3.53825	5.15225	5.0395	2.30925	2.78775	4.506	3.785	1.191	2.447	-3.6405	1.954	3.2495
70	2	2	1	1	0	0	0	0	252	31	1	9	32	120	60	92	2	1	4	4	4	4	4	4	1	2	4	3.16	1.9455	3.35325	1.20675	2.261	5.35425	1.75475	3.03025	3.50425	3.35625	5.0515	3.35825	1.84675	5.194	5.23825	0.948	3.53575	-4.26875	0.49225	6.29875
72	1	3	1	1	0	1	0	0	99	99	99	99	132	130	70	92	2	1	1	4	2	1	4	2	1	0	4	0.23675	3.815	4.81875	2.469	3.0065	8.5635	2.97075	6.34175	2.54575	3.44375	6.84875	4.70575	1.38975	4.21025	5.486	2.115	4.6575	-6.3075	3.605	7.50775
73	1	2	0	0	0	0	0	1	97	16	0.8	15	46	99	99	99	2	1	2	2	2	2	2	2	0	0	0	5.29325	5.0535	4.91525	5.09625	3.99425	7.501	2.793	5.8985	7.139	7.7575	6.95925	3.25525	4.439	6.9285	7.331	3.44425	5.3035	-3.2445	4.287	4.25675
76	1	2	0	1	1	0	0	1	99	16	0.8	16	52	99	99	99	2	1	1	3	0	1	3	0	1	4	0	1.76675	3.071	2.3785	2.1535	4.2325	5.9175	1.869	3.92225	5.37825	2.47	7.1265	4.29775	1.51	5.2525	4.73225	1.928	4.0375	-3.4125	1.3315	2.337
78	1	2	0	0	0	1	1	0	99	14	0.7	14	43	110	80	94	2	1	4	4	4	4	4	4	1	3	3	3.10225	2.40375	2.00425	2.61475	3.90425	5.97375	3.46575	3.206	3.60025	5.86175	3.92475	0.495	1.979	3.61975	5.7495	1.41475	3.41125	-5.33975	1.511	2.92075
79	2	2	1	1	0	0	0	0	164	31	1.3	12	39	140	90	82	2	1	2	2	2	2	2	2	2	2	3	-0.22325	3.31575	2.37825	1.73675	2.7475	6.213	1.2885	2.2085	2.37725	2.542	5.2785	3.02125	2.39	3.84025	4.775	1.9265	2.82875	-6.58075	-0.014	5.69825
80	1	2	0	1	1	1	1	1	99	99	99	99	99	99	99	99	2	1	1	2	2	1	2	2	2	4	0	5.82925	4.5535	4.1425	5.912	7.5585	9.8165	3.563	6.41	6.65575	4.7685	10.2617	4.7285	6.417	6.77475	8.111	3.7655	5.9655	-2.9375	4.46175	7.6565
2	1	2	0	0	0	0	0	0	154	21	0.9	16.2	52	99	99	99	99	2	2	2	2	2	2	4	4	4	4	-0.96925	1.209	1.3552	-0.5679	0.57615	-0.76415	3.375	-0.8517	2.42	2.975	3.33	2.985	3.545	3.335	3.325	3.61	3.46	-1.085	3.59	3.345
5	2	1	1	1	0	0	0	0	99	38	1.7	8.3	26	130	80	86	2	1	2	2	2	0	0	0	1	0	0	1.86725	1.1835	1.9536	3.75005	2.48355	2.6161	6.23	3.3888	5.995	5.245	5.745	6.03	5.8	5.355	6.325	6.3	5.93	1.665	6.635	5.63
6	1	1	1	1	0	0	0	0	378	23	0.6	14.5	43	140	90	98	2	1	2	2	2	2	4	2	2	2	4	-1.4543	-1.7845	-3.0505	-2.15175	-4.21815	-2.9968	0.505	-1.8743	0.71	1.075	0.895	0.985	1.41	0.545	0.96	0.845	-0.02	-3.56	1	0.515
9	1	1	0	0	1	0	0	1	140	17	1.1	12.7	39	120	80	70	2	1	2	2	2	2	2	4	2	2	3	2.69773	1.56535	0.3637	1.0084	2.19075	1.31335	5.305	3.76595	4.95	5.755	5.135	5.6	6.285	5.28	5.53	5.135	5.58	1.305	5.945	4.445
11	2	1	1	1	0	0	0	0	99	40	99	13	41	99	99	99	2	0	2	2	4	4	0	4	2	2	0	-0.7432	-0.28635	-1.0907	0.1436	0.8028	-0.5115	3.71	-0.51095	2.805	3.31	3.18	3.57	3.615	3.175	3.15	3.28	2.735	-1.41	3.765	1.965
12	1	2	0	0	0	0	0	0	99	24	1.2	16.2	50	120	80	66	2	1	2	2	2	2	0	2	2	4	4	3.0384	1.58275	1.52245	3.9444	1.7617	0.68875	5.03	0.2216	4.64	4.69	5.33	4.915	4.865	5.14	5.09	5.025	4.49	0.575	5.455	4.875
13	1	1	0	0	1	99	0	0	149	24	0.9	14.2	99	120	70	68	2	1	1	1	2	2	2	0	4	0	0	-0.91815	-0.2865	-1.63845	-1.05105	-1.03795	-1.1188	2.865	-1.12225	2.31	2.34	2.045	1.655	1.995	2.51	1.67	2.935	2.7	-2.225	2.84	2.615
14	1	1	0	0	0	0	1	0	157	16	1	13.8	41	110	80	41	2	1	2	3	2	0	4	4	1	4	0	2.3823	2.3216	1.44235	0.2723	2.6805	3.42195	6.385	2.0006	5.58	4.77	5.29	4.985	5.88	5.975	5.8	4.85	5.125	1.59	4.82	4.825
16	2	1	1	0	0	0	1	0	245	11	0.5	6.3	25	99	99	99	1	1	0	0	0	0	0	4	1	4	4	2.334	1.955	0.7215	1.60935	1.24945	0.91695	5.325	2.695	5.375	4.455	5.195	5.07	5.46	4.7	4.7	5.455	4.41	0.985	5.58	5.045
17	1	1	0	0	1	1	0	0	99	58	1.2	14.8	45	99	99	99	2	1	1	3	2	4	4	2	2	2	0	1.18255	-0.8552	1.30785	1.08325	0.17525	0.53055	4.835	1.5156	4.5	4.465	3.745	4.605	4.815	3.855	4.425	3.865	4.43	-0.215	4.75	2.59
20	1	1	0	0	0	0	0	1	99	42	1.8	10.2	32	130	80	83	2	1	4	2	4	4	4	4	1	4	0	2.0306	3.4585	2.5021	3.96305	2.34725	3.27035	5.89	2.0934	5.57	6.265	5.27	5.28	5.37	5.74	5.25	5.165	5.335	1.765	5.5	6.08
21	1	1	0	1	1	0	0	1	83	19	0.9	10.4	36	130	70	83	2	1	2	3	2	0	3	4	1	4	0	-0.100625	0.8879	3.37325	2.28205	0.98145	1.37365	5.4	0.9669	5.585	4.785	5.295	4.625	5.645	5.705	4.89	4.945	4.57	1.145	4.805	4.85
23	1	2	1	1	0	0	0	0	164	16	0.9	14.3	47	130	100	98	2	1	2	2	2	4	2	0	1	4	4	-1.12843	0.3848	-1.16785	-0.70225	-1.78525	0.75505	3.32	0.37475	3.895	3.13	3.37	3.79	4.185	2.67	3.535	3.69	3.93	-0.635	4.17	3.275
24	2	1	1	1	0	1	1	0	99	16	0.7	10.7	34	120	80	88	2	1	4	2	2	3	2	4	1	4	0	1.22025	1.18815	-1.2275	1.78725	1.43365	1.2215	4.54	1.3888	4.875	4.705	4.005	4.415	4.11	3.975	3.595	4.245	4.835	0.52	3.93	4.11
25	2	1	0	0	0	0	99	0	117	21	0.5	13.2	41	110	80	86	2	1	4	3	2	2	3	3	1	2	0	0.9804	0.94085	2.2489	1.99275	2.86545	3.60065	5.37	0.7594	5.405	4.975	5.31	4.695	5.76	4.595	5.445	5.15	4.965	1.33	5.34	4.47
27	1	1	1	1	0	0	0	0	99	52	0.9	10.8	32	140	90	120	2	4	4	4	0	4	4	4	1	0	0	-0.9038	-1.58175	1.9949	-2.27815	-2.3666	-0.96715	1.745	-0.17325	2.22	2.005	2.44	2.63	1.485	1.995	1.575	2.425	2.025	-1.74	1.86	0.875
28	1	1	1	0	0	0	0	1	99	33	0.6	13.1	41	92	60	94	2	1	2	2	2	0	0	4	1	4	0	1.07455	2.70445	0.927	2.1235	1.9922	2.08425	5.085	0.19115	4.845	4.15	4.87	4.345	4.2	4.77	4.985	3.86	5.025	0.77	4.9	4.795
30	2	1	0	0	0	0	0	0	160	32	0.8	12.2	99	130	84	86	2	1	2	4	2	0	4	4	1	2	1	-1.80465	-0.73305	-0.81535	-1.4584	0.2528	0.1307	3.485	0.3308	3.795	3.755	2.605	3.105	2.805	2.98	2.685	2.26	3.205	-1.08	3.1	3.55
31	1	3	0	0	0	0	0	0	99	99	99	99	99	99	99	99	2	1	3	2	2	4	4	4	1	3	4	1.4371	3.957	3.85335	1.1712	1.07735	2.47065	5.86	1.7282	5.57	5.255	5.63	5.415	5.375	5.125	4.53	5.455	4.985	1.505	5.01	6.155
32	2	1	1	0	0	0	0	0	126	43	0.8	11	86	120	70	96	2	1	2	2	2	4	4	4	2	4	4	-2.9926	-2.8103	-0.67855	-3.8277	-2.1228	-2.14865	1.01	-4.1475	0.86	-0.01	0.185	0.89	0.19	1.455	0.235	-0.08	0.74	-3.855	0.21	-0.37
33	1	1	0	1	1	0	0	1	147	35	1.6	12.3	37	100	70	78	2	1	4	0	3	0	0	0	1	0	0	-2.1954	-3.7615	-2.80265	-0.30125	-2.31395	-0.94355	1.11	-0.62365	2.185	0.915	0.915	2.145	2.17	0.925	0.85	1.15	1.135	-2.585	0.855	1.705
34	2	1	0	1	0	0	1	0	77	88	1.1	10.6	31	90	50	72	2	1	4	4	4	0	0	4	2	4	4	-0.18505	0.0155	0.9614	3.083	2.3025	2.133	4.285	0.34585	4.69	3.885	5.145	4.545	4.34	4.305	3.81	5.125	4.335	-0.055	4.265	3.165
35	1	1	0	1	0	1	0	0	99	99	99	11	33	130	80	80	2	1	2	3	2	0	3	3	2	0	0	-0.13035	-1.1054	-2.00665	-0.47205	-0.2991	-0.2208	2.635	-0.514	1.465	1.54	3.07	1.7	2.1	1.835	2.21	2.48	2.555	-1.685	2.095	2.605
36	1	1	0	0	0	1	0	0	99	22	0.9	9.1	33	120	80	80	2	1	4	2	2	2	2	4	1	1	0	-2.33955	-2.1816	-2.0696	-2.63275	-3.8059	-3.42775	1.46	-3.70375	0.43	1.06	0.795	1.285	0.355	0.4	0.58	1.91	0.94	-3.12	1.16	1.475
37	1	1	0	0	0	0	0	0	93	17	0.9	13	40	120	80	78	2	1	2	2	2	2	4	3	2	3	3	-1.21983	0.05005	0.97595	2.0514	0.24475	-0.51105	4.23	0.0216	3.89	3.82	4.43	3.52	3.915	3.92	3.83	3.295	4.215	-0.57	4.04	3.12
38	1	2	1	1	0	0	0	0	99	43	99	11.9	99	99	99	99	2	1	1	3	4	0	3	0	1	4	0	1.1635	0.2375	-0.84575	0.98615	-0.8358	2.46035	4.615	0.1769	4.145	4.305	4.28	3.985	3.34	4.61	4.985	4.09	3.375	0.245	4.745	3.25
40	2	1	1	1	0	0	0	0	134	40	1.1	10.4	33	130	80	88	2	1	2	0	2	0	0	4	1	2	0	-0.46625	-1.2786	-1.7351	-1.06465	-1.1008	-2.04755	1.73	-1.1028	1.09	1.625	1.285	2.175	2.025	1.935	0.89	1.35	1.845	-3.025	1.45	0.11
42	1	1	0	0	1	0	1	1	99	44	0.8	12.7	39	130	90	130	2	1	2	2	2	4	2	4	1	2	2	-2.0231	-2.12735	-3.659	-4.5382	-2.852	-2.44895	1.385	-1.4393	0.86	0.84	1.595	0.84	1.175	0.275	0.465	0.99	0.845	-2.605	1.195	0.91
43	1	1	0	1	0	0	1	0	99	55	1.1	9.9	35	99	99	99	2	1	2	2	0	0	0	0	2	0	0	-0.624475	0.282	0.00335	-0.7968	-1.9024	-0.95275	3.14	-2.67635	2.22	2.945	2.36	1.69	1.465	2.51	1.57	1.665	2.25	-1.65	2.315	2.62
46	1	1	0	0	0	0	0	0	114	23	0.9	13.7	99	110	80	86	2	1	2	4	3	0	3	0	1	4	0	2.07895	1.2709	3.07525	0.8047	0.5021	0.7578	4.965	1.5885	3.735	4.7	4.39	4.67	4.115	5.14	4.45	3.86	4.245	0.295	4.035	4.29
47	1	1	0	1	0	1	0	1	99	24	1.1	14.7	46	140	90	64	2	1	4	4	2	0	2	4	1	4	0	-0.4431	-2.52375	-0.68835	-1.32635	-1.2816	-1.1257	2.855	-0.99265	2.275	2.3	2.17	2.395	2.57	1.85	2.41	2.325	2.32	-2.315	2.72	1.87
48	2	1	1	0	0	0	0	0	300	33	0.8	12.1	38	120	80	80	2	1	4	3	3	0	4	2	1	3	4	0.58075	0.79075	1.72525	-0.8162	0.8233	0.8749	4.57	-0.39855	3.45	3.49	4.03	4.52	4.21	3.875	4.635	3.525	4.15	0.11	3.465	3.525
49	1	1	0	0	0	0	0	0	99	99	99	14.5	44	110	70	80	2	1	1	2	2	3	1	4	4	2	0	-2.21662	-2.46965	-1.74845	-2.48545	-2.56105	-0.92635	1.56	-0.99355	0.815	2.065	1.425	1.01	0.69	1.165	1.53	1.96	2.015	-3.22	1.085	1.215
50	1	1	0	0	1	0	0	1	99	99	99	99	99	99	99	99	1	1	0	0	0	0	0	2	2	2	2	0.0801	-0.2689	1.9107	0.76555	0.0191	0.91085	3.67	0.89195	3.885	3.11	3.86	4.155	4.18	3.54	3.705	3.22	4.225	-0.775	3.27	1.77
51	1	1	1	1	0	0	0	1	193	21	0.9	16.7	52	99	99	88	2	1	0	3	0	3	3	2	2	2	2	-1.03445	0.43055	1.55255	2.18945	0.13515	1.42445	3.675	2.8376	4.415	3.59	4.145	3.72	4.36	4.145	4.89	4.69	4.84	-0.195	3.8	3.07
52	1	1	0	0	0	0	1	0	99	19	0.8	14.9	44	130	70	91.7	2	1	2	2	2	4	2	2	1	2	4	0.75415	1.017	0.38475	1.5323	0.21495	0.9742	4.62	1.6258	4.23	4.295	4.065	3.84	4.715	4.9	4.155	4.5	3.395	-0.38	4.05	3.14
56	1	1	1	1	0	0	0	0	117	43	1.1	9.8	30	100	60	92	2	1	2	2	2	3	4	2	2	3	4	-2.5075	-0.3257	-0.5998	-0.5385	-2.3526	1.05085	3.19	-0.4403	1.96	2.185	2.45	2.84	2.205	2.41	1.525	2.895	2.44	-1.84	2.665	1.4
57	2	1	0	0	0	0	1	0	88	13	0.5	11.8	40	110	70	98	2	1	2	2	2	0	4	0	1	2	0	2.3589	3.9865	1.72075	1.6022	1.49265	0.13265	6.475	0.8177	5.61	6.18	5.14	5.55	5.31	6.01	5.895	5.71	5.945	1.755	5.19	5.62
58	2	1	1	1	0	1	0	0	99	26	0.8	12.1	40	130	80	80	2	1	2	4	4	4	4	4	1	0	0	-4.79885	-3.1582	-1.4166	-2.9552	-1.39525	-3.92775	0.72	-1.37655	0.3	0.44	1.455	1.055	1.305	1.265	1.49	0.595	0.285	-3.075	0.455	1.275
59	1	2	1	1	0	1	1	1	95	48	1.7	14.7	45	99	99	99	2	1	2	2	2	0	3	3	1	4	4	1.87672	3.2976	3.4134	2.1569	1.953	0.71515	6.155	3.31435	6.045	5.76	6.21	4.875	5.895	6	6.1	5.185	5.725	2.08	5.86	3.94
60	1	3	1	1	0	0	1	0	72	29	0.7	11.4	35	120	80	80	2	1	2	3	2	4	3	3	1	3	0	-2.58405	-3.10615	-2.64405	-1.65535	-4.20355	-2.616	1.01	-1.9633	1.135	0.515	1.225	0.705	1	1.125	0.615	0.34	1.415	-2.73	0.335	0.475
62	2	1	1	0	0	0	0	0	181	38	0.9	11.3	35	110	80	84	1	1	0	0	0	0	0	3	1	3	4	-1.1201	-1.4945	-1.9675	-2.05345	-1.4289	-0.4119	1.335	-0.0146	1.255	1.24	0.46	0.915	1.035	1.805	1.26	1.15	1.64	-3.035	1.275	1.68
63	1	1	0	0	0	0	0	1	99	99	99	99	99	99	99	99	2	1	2	2	2	2	2	3	3	3	3	-3.23452	-4.3574	-3.83835	-3.32335	-2.9052	-4.17185	0.12	-4.19945	-0.29	-0.23	0.275	-0.27	0.15	0.46	0.205	0.16	0.175	-3.61	0.49	0.215
64	1	1	0	0	0	0	0	0	99	16	99	9.4	27	99	99	99	2	1	2	2	3	1	4	3	1	2	2	2.30925	2.01015	2.9047	4.73415	2.20635	2.88325	6.585	1.77205	6.385	6.41	6.63	6.21	6.37	6.35	6.915	5.84	6.57	1.82	5.79	6.535
65	1	2	1	1	0		1	0	99	42	1.2	11.7	39	99	99	99	1	1	99	0	0	0	0	2	1	2	2	-0.061375	-0.4513	0.4706	-0.13685	-0.28415	0.9052	4.585	0.1883	4.415	4.02	4.13	4.3	4.01	3.615	3.285	3.39	3.605	0.54	4.01	4.335
66	2	1	0	0	0	0	1	0	95	19	0.7	10.8	35	120	67	85	1	1	2	0	0	0	0	3	1	4	0	-3.0662	-0.85125	0.3013	-2.23185	-0.26615	-0.5399	3.63	-1.3712	2.735	3.31	2.94	2.34	3.065	2.01	1.86	3.19	3.4	-2.105	1.91	1.6
68	2	1	1	0	0	0	0	0	294	21	0.6	10.3	33	120	80	80	2	1	4	2	2	4	0	2	1	4	0	-1.5752	0.05025	0.09505	0.8292	-0.39375	-0.12905	3.1	-1.32895	2.43	3.33	2.43	3.28	3.135	3.31	3.545	2.24	3.14	-1.255	3.545	2.715
70	1	1	1	0	1	0	0	1	244	13	0.8	15.3	48	140	80	92	2	1	4	3	2	0	2	4	1	0	0	-1.08325	1.2844	0.87475	-0.9867	-0.157	-0.12635	4.085	0.19105	3.95	4.16	3.79	4.085	3.82	4.07	3.71	4.21	3.915	-0.405	3.81	2.62
71	1	1	0	0	1	0	0	1	99	43	1.4	11.8	34	110	90	82	2	1	2	2	3	4	2	3	1	4	4	-0.399725	2.7701	0.16555	1.40975	2.4135	1.4693	4.965	3.0198	4.32	4.405	3.79	4.01	4.455	3.455	3.625	4.76	4.12	-0.22	4.085	3.57
72	1	1	0	1	0	1	0	0	99	19	1.1	10.6	35	99	99	99	2	1	2	2	2	2	2	2	2	2	2	-1.9853	-2.50175	0.0228	-1.48615	-3.3789	-1.1385	2.45	-2.32815	1.885	2.05	1.465	2.13	2.485	1.49	2.015	1.995	2.12	-2.395	2.385	1.89
73	1	1	1	1	1	0	0	1	468	30	1.7	14.2	44	130	90	80	2	1	2	2	2	4	4	4	4	2	4	-2.48443	-2.44295	-4.68475	-2.9942	-3.70565	-2.2591	0.095	-4.34385	0.53	-0.93	0.2	-0.525	-0.4	-0.73	0.695	0.455	-0.05	-3.855	0.525	0.665
74	2	1	0	0	0	1	0	0	152	20	0.3	10.1	34	110	70	90	2	0	4	4	4	4	4	2	2	2	2	-3.86475	-2.09055	-2.6507	-1.377	-4.2607	-1.1721	0.895	-3.4089	0.65	0.915	0.72	-0.01	0.28	0.43	1.37	0.565	0.57	-3.365	0.17	0.035
78	1	3	1	0	0	0	0	0	173	14	0.8	11.7	37	110	80	80	2	1	4	2	2	0	2	4	1	2	0	1.7037	2.80765	2.5955	0.6932	3.6601	1.9115	5.57	2.1142	4.93	5.695	4.885	5.315	4.925	5.335	4.845	6.025	5.715	0.73	4.845	4.465
79	2	1	0	0	0	1	1	0	100	24	0.8	11	34	99	99	99	2	4	2	4	2	4	4	4	2	2	0	0.507675	0.09325	2.02935	0.2343	0.799	2.65935	4.925	0.99775	4.325	4.82	3.915	4.555	4.895	3.93	4.525	4.26	4.285	-0.42	4.815	3.375
80	2	1	0	0	0	0	0	0	109	30	0.8	11.4	37	120	80	88	2	4	2	2	2	2	4	2	0	1	4	-3.89065	-1.08465	-4.22805	-2.7045	-2.52155	-1.53445	0.965	-2.4691	1.02	-0.56	0.17	0.395	1.02	-0.665	-0.31	-0.25	0.41	-4.235	-0.425	-0.835
81	2	1	0	0	0	0	0	0	117	21	0.6	12.3	99	130	90	88	2	1	2	2	2	4	4	4	2	2	2	-2.8979	-1.89815	-3.4286	-1.7104	-2.5321	-1.48595	1.565	-3.85095	1.2	0.62	2.37	1.255	1.54	1.04	1.435	1.415	1.56	-2.95	1.365	0.81
82	1	1	0	0	1	0	0	1	94	26	0.7	13	40	120	80	78	2	1	2	2	2	0	0	4	2	2	0	-4.94675	-3.00135	-3.59135	-2.46575	-1.9668	-3.136	0.9	-3.47065	0.2	0.27	-0.05	0.11	0.28	0.525	0.855	-0.415	-0.015	-3.815	0.19	-0.545
83	2	1	1	1	0	0	1	0	107	15	0.6	11.5	37	140	80	72	2	1	2	2	2	2	2	2	2	3	3	-2.53775	-2.1463	-4.28195	-3.23585	-3.7974	-3.7943	0.135	-2.6692	0.33	0.27	0.055	-0.24	0.82	0.265	1.105	0.44	0.8	-3.67	0.355	-0.055
84	2	2	1	1	0	0	0	0	99	99	99		99	99	99	99	2	1	4	4	4	4	4	3	2	3	0	-0.25495	-0.26795	2.56545	2.76105	-0.6889	0.36865	4.845	-0.29145	4.21	5.245	4.695	4.315	4.4	4.305	4.535	4.85	4.925	0.775	4.52	5.05
85	1	2	0	0	1	0	0	1	99	22	1.1	13.1	42	110	80	86	2	2	2	2	0	0	2	4	1	2	4	2.50427	1.2471	3.09155	2.222	3.9072	1.4904	7.305	2.3673	6.81	7.08	6.24	6.815	7.075	6.27	6.905	6.595	6.555	2.865	6.16	5.7
86	2	2	0	0	0	0	0	0	126	47	1.3	11.4	35	120	70	60	2	1	3	3	3	3	3	4	2	2	0	1.497	2.6462	0.6502	1.69105	2.38485	1.75215	5.8	1.6337	4.355	5.115	5.265	4.755	4.995	4.975	5.08	5.115	4.265	0.82	4.49	5.325
88	1	1	0	1	1	0	0	0	99	14	99	14.1	42	99	99	99	1	1	0	0	0	0	0	4	1	4	4	2.5297	3.06615	2.79485	4.27495	3.79455	1.05425	5.93	1.8595	6.735	6.97	6.095	5.85	5.925	6.705	6.315	6.16	6.46	1.92	6.12	5.97
89	2	1	0	0	0	1	1	0	94	22	0.7	11.4	36	130	90	74	1	1	0	0	0	0	0	4	1	2	0	2.51135	1.21165	0.7685	1.90815	1.39415	0.4187	4.345	0.2282	4.575	4.65	4.05	4.395	5.015	4.7	4.84	4.7	3.685	0.37	4.105	4.02
90	1	1	0	0	0	0	1	1	101	25	0.7	15.7	46	99	99	99	2	1	2	2	2	4	3	2	1	2	2	-2.812	-3.2397	-3.7528	-3.25395	-3.9533	-2.59275	-0.28	-2.2384	-0.175	-0.12	0.115	-0.09	-0.035	-0.54	-0.725	-0.155	-0.2	-4.49	-0.445	-1.005
92	1	1	99	99	1	0	0	1	112	45	1.6	12.8	38	140	90	78	2	1	2	2	2	2	2	4	2	4	4	-0.6303	-1.86345	-3.0191	-0.10585	-0.00065	-0.9026	2.11	-2.3556	2.445	1.82	1.76	1.715	2.7	2.21	2.28	1.515	2.195	-1.945	1.91	1.795
93	1	2	0	1	0	1	1	1	99	44	1.3	12.5	41	110	10	88	2	0	2	2	2	4	0	3	1	2	3	4.58975	1.92695	5.02455	0.78925	2.52935	3.05595	6.775	4.6071	6.775	6.415	6.13	6.3	6.7	6.25	6.91	5.81	6.845	2.335	6.21	6.67
94	2	1	0	0	0	0	0	0	137	19	0.6	12.5	40	110	70	90	2	1	2	2	2	4	4	3	2	3	4	-1.6663	-0.88145	-0.86025	-2.82505	-0.1054	-3.289	1.975	-1.0277	1.985	1.32	1.21	1.38	1.645	2.53	1.745	2.385	1.905	-2.32	2.07	1.01
95	1	1	0	0	0	0	0	1	97	20	0.8	9.1	36	110	70	70	2	1	0	4	3	4	4	0	2	3	0	-1.93595	-2.1863	-1.78535	-2.39465	-2.084	-2.70985	1.77	-3.48945	1.415	1.355	1.635	1.01	1.305	1.02	1	0.755	0.24	-3.245	1.36	1.945
96	2	1	0	1	0	0	0	0	191	19	0.6	7.3	25	130	70	96	2	1	2	0	0	0	0	2	2	2	2	0.29065	1.7808	0.0813	1.0047	0.54535	1.5216	4.21	-0.77875	4.38	3.53	3.905	4.29	4.2	4.31	4.575	3.81	4.27	0.23	4.02	3.805
97	2	1	0	1	0	0	1	0	99	24	0.5	13.5	41	160	70	82	99	1	2	2	4	4	3	2	1	3	0	3.18008	3.25045	2.9221	1.7287	2.83155	1.10565	6.01	3.10615	6.385	6.205	5.825	6.77	5.975	5.86	6.485	6.99	6.795	1.865	6.555	6.565
98	1	1	0	1	0	0	0	0	99	99	99	13.3	41	99	99	99	2	1	2	0	2	2	2	0	1	3	0	-3.21955	-2.8312	-1.06405	-1.9588	-0.77765	-3.0418	1.465	-3.8475	0.645	0.365	0.75	0.88	1.26	0.685	1.545	1.16	0.78	-2.845	1.355	1.59
				Missing data represented by 99

## Sheet: Biomarkers healthy controls 
Patient/Sample ID	miR-4505	Let-7c-5p	miR-6875-5p	miR-939	let-7b	miR-4485-3p	miR-3195	miR-7641-1	miR-494-3p	miR-33a	miR-24-1	miR-548a-5p	miR-101	miR-142-3p	miR-362-3p	miR-29b	miR-342-3p	miR-32-5p	miR-6780b-5p	miR-6740-5p
1	16.4453	8.89325	19.0945	14.8212	14.2992	18.3597	18.7262	14.768	18.861	17.786	19.069	15.174	15.5538	16.4985	16.903	11.415	18.316	10.193	14.2108	19.5182
2	12.0633	2.55	14.1465	11.3448	10.858	14.389	12.7063	13.9455	13.857	14.6182	14.7942	11.6135	10.5968	14.39	11.048	14.4108	14.8495	6.1685	11.1487	14.994
3	15.1873	2.9585	17.2095	12.3072	14.0538	18.1083	18.02	16.2093	16.8783	15.6012	18.1605	15.7163	12.1	14.3108	16.8642	10.6397	18.0718	6.85975	14.7485	15.9437
4	7.468	6.12575	9.9935	6.33875	8.23925	8.2375	10.0205	9.16625	11.446	10.0888	11.4355	8.80425	7.03575	8.35425	3.62825	5.81075	7.93675	-0.91025	3.95	9.6565
5	-0.641	-2.79475	-0.09325	-0.7085	-1.8605	5.05925	3.32225	1.23875	2.59825	1.129	1.201	2.699	1.22275	1.532	0.5395	-3.844	0.9525	-8.247	0.033	1.782
6	5.9355	3.23725	5.19975	5.8395	5.35675	10.6348	8.331	8.09475	9.69125	9.158	8.4385	6.59025	5.13175	7.33175	5.38125	1.82675	9.10075	-2.00575	5.0115	8.3965
7	4.87075	0.181	5.52125	4.366	3.26575	8.9495	6.352	6.88	7.49125	7.64	7.9885	4.3245	3.70325	5.1255	6.5485	5.178	1.79325	-4.76	3.036	7.33525
8	3.76875	-2.792	5.4595	2.10125	0.53825	5.2645	3.945	5.3975	6.06675	5.09975	5.77325	3.8965	2.06075	0.0935	1.6155	-0.5375	8.31725	-5.88675	3.2145	4.112
9	6.60225	4.996	9.054	5.79575	5.6245	10.3772	9.115	8.507	7.9285	9.38125	8.5945	6.291	7.783	5.13425	6.801	3.3405	11.6363	-0.107	5.5395	7.84275
10	5.93925	-2.26775	7.32625	5.7965	5.42025	10.4267	10.6045	7.91675	9.765	9.181	9.575	7.98275	3.786	5.48325	6.8345	2.81925	6.12675	-1.53725	4.82775	8.96175
11	8.044	7.1845	10.3308	7.9135	7.7815	11.3745	10.155	10.0665	9.12125	10.5263	11.364	8.31475	8.6335	7.059	5.973	8.484	14.5028	-0.3955	7.519	9.71575
12	6.01675	0.2015	7.58175	4.16325	5.361	10.2207	9.45975	8.30675	8.5535	9.51275	8.89825	7.9735	4.77075	8.476	4.44675	4.89475	5.007	-2.33825	6.018	8.90625
13	6.60925	1.57825	6.6045	2.841	3.13425	7.38125	9.98625	7.97825	7.67975	7.9265	7.35	4.945	3.684	4.14475	5.937	0.941	4.42575	-1.237	4.02675	7.47575
14	2.10225	-1.46275	4.40875	0.3315	0.55175	4.25	3.36075	2.59575	3.933	3.489	3.79175	0.79	-0.6545	2.8355	0.23975	-0.05875	0.972	-6.94975	-1.207	3.098
15	3.67	1.955	3.113	2.09475	1.82875	5.863	4.959	4.20725	5.50125	4.2195	6.75	4.497	1.8715	4.1195	2.374	0.167	3.66625	-3.99575	3.3955	5.9125
16	3.88875	1.09875	2.13575	0.17125	1.866	6.0815	5.4765	5.321	4.6475	6.17025	6.73075	5.7915	1.73375	-0.1795	3.27625	4.78675	2.43075	-6.61575	0.23325	4.37875
17	7.57725	4.7385	10.5508	7.55625	8.749	12.7	9.899	12.3263	11.4475	9.99925	10.1558	8.15025	9.94275	7.3995	5.89625	4.89075	9.89375	-0.865	7.03425	10.8017
18	9.44275	0.98125	11.398	7.4765	7.96825	11.013	11.219	10.4225	11.2173	12.466	11.5448	9.871	8.5145	7.71325	10.6058	8.16	11.3483	-1.00525	9.66125	10.6715
19	7.83425	1.9435	11.2323	6.60475	5.91725	11.3618	10.3165	12.1578	11.8195	10.6673	11.2773	9.60975	5.7055	11.2693	8.6495	3.0285	6.7635	1.629	7.865	11.9553
20	4.42225	-8.398	7.5395	4.657	3.7975	9.54325	6.615	7.21175	5.343	8.558	8.06725	5.0155	2.99225	3.058	4.1015	5.76725	6.74725	-3.7805	1.75875	5.09125
21	9.41125	-2.0995	7.832	6.50525	7.5235	10.1077	10.2215	11.157	10.052	10.5303	12.7585	9.63325	10.2135	10.218	6.45675	7.18875	9.67475	0.6	7.22575	11.2655
22	5.49575	-2.31025	6.68275	3.85475	3.39625	6.65975	7.12575	7.2495	6.58425	5.98275	6.401	5.4765	4.57625	5.5235	2.975	1.9855	8.37375	-5.2045	4.29975	6.436
23	5.30125	-4.731	7.855	1.37325	2.77075	5.60475	6.31075	7.944	6.701	6.91225	5.6655	3.8925	2.37575	3.4655	6.397	2.34825	2.77575	-2.6335	2.41125	4.83125
24	10.3937	-0.98475	12.8615	9.83825	11.021	11.6547	12.009	13.6485	11.9972	13.1525	12.3	10.349	9.9515	11.3922	9.05	5.552	17.0892	1.84125	7.594	12.3072
25	9.93325	-0.8195	9.428	7.43525	7.96825	11.2622	12.2188	11.272	11.2888	12.0392	10.9275	11.1363	9.86675	9.067	11.6593	5.432	15.2135	4.2215	8.15375	12.377
26	10.6453	10.4525	12.3148	9.45175	10.1552	14.8863	12.3992	11.991	12.5535	12.2937	14.4398	10.2515	9.316	11.1585	11.5168	6.75375	15.453	3.1975	8.321	13.412
27	7.9255	-2.99175	9.8535	7.447	6.94975	8.69175	9.45075	8.87425	10.4995	9.09675	9.46475	9.92075	7.062	7.847	8.9035	10.5525	11.0335	0.16525	7.693	9.3375
28	1.08225	-5.2485	3.33925	1.5005	-0.40825	7.094	3.45175	4.8445	3.849	3.36875	5.4725	4.7425	-2.09875	1.29875	0.97125	1.5145	1.6515	-7.05675	-0.89525	3.24275
29	5.31075	-1.617	5.90625	4.35275	3.2375	8.19975	6.893	6.504	6.61075	7.4105	8.53925	4.2905	3.21575	4.51825	2.8415	5.945	4.09975	-1.2005	4.19475	6.95375
30	5.722	-8.033	7.2185	3.41325	5.90925	10.0235	7.21575	7.87675	7.947	6.96075	7.5265	6.307	6.87625	3.85175	5.50675	1.0965	6.12675	-2.73825	1.78375	6.51025
31	9.7415	7.66575	9.5455	8.724	9.309	11.8345	13.6095	12.9333	10.2332	10.8938	11.3063	9.412	6.84975	8.58875	9.14125	10.9932	9.19325	0.341	6.5795	11.2967
32	13.158	9.40425	13.6665	10.4593	11.9543	13.4872	14.153	14.987	14.2563	13.8852	13.7385	12.4898	9.557	10.1468	8.403	10.7908	10.6513	2.105	10.2525	15.1555
33	8.11075	-4.5275	11.07	6.547	6.13725	10.0478	10.7697	10.7868	10.295	10.2475	9.695	9.38675	7.27275	9.2595	6.1315	5.9425	5.14375	0.5695	6.09875	10.8893
34	13.4777	6.14275	14.7455	10.804	12.4913	14.5575	15.0693	15.7085	14.8953	15.592	16.4607	13.9115	11.3968	12.4507	12.598	10.1093	14.6945	5.5145	11.8115	15.9043
35	7.753	-0.39125	8.23575	6.58875	7.24625	12.8555	9.461	10.348	12.1478	10.0948	10.852	10.248	4.9025	9.66575	9.85075	9.117	11.0653	1.45975	9.084	10.1893
36	14.703	4.235	17.4285	12.1835	14.293	17.4885	15.6892	18.342	18.1438	16.7322	19.1737	15.2325	12.6705	15.3328	15.3155	12.745	13.984	4.082	12.689	18.032
37	6.7985	-0.98	7.51325	4.122	4.26125	9.764	10.5275	7.648	8.355	7.9	8.81475	7.47275	4.408	6.09825	5.266	4.75825	9.81125	-0.3735	6.09825	8.2155
38	12.967	7.84475	13.1653	11.1602	10.9973	15.859	16.2653	16.8657	16.4578	15.4212	17.207	14.5922	12.096	12.4595	14.4175	10.051	14.1053	5.54825	11.355	14.913
39	1.40875	-6.298	2.414	0.09975	-0.596	5.20775	4.74575	1.72525	2.166	2.52325	2.0095	2.71625	2.09425	0.144	-0.323	0.944	4.56175	-6.2455	-0.79525	1.927
40	7.625	3.29475	10.394	7.0965	9.1075	12.6035	11.9647	9.2115	9.205	9.58675	10.507	10.9413	6.4025	8.848	9.9445	7.104	8.95225	1.45525	8.00275	10.9625
41	6.82575	0.21225	9.54475	6.332	7.44325	9.6305	9.45	10.2852	9.9235	10.3027	9.82775	9.9465	3.8885	6.98025	7.533	7.70425	5.89875	-2.2205	6.335	9.594
42	5.995	-0.2385	7.717	3.19775	3.9025	9.6015	8	8.53275	6.79175	6.3075	7.24175	6.4915	4.56525	6.0655	4.13975	2.7055	8.90825	-1.09675	2.0415	6.667
43	9.781	10.054	9.095	6.6585	10.255	12.8015	13.0758	12.2023	10.8097	12.007	9.903	10.9475	7.654	12.0512	5.737	9.38	8.93575	1.76075	9.152	13.262
44	5.011	0.61175	8.38	5.507	5.5655	8.70825	6.46725	8.11675	7.68375	8.60275	9.13375	6.74275	5.16075	3.054	-0.74075	2.87425	7.045	-2.3745	4.55625	7.10425
45	6.998	1.87025	6.70175	6.02625	7.15225	12.7698	10.868	10.2275	9.3085	9.3805	9.72125	7.677	5.92525	5.86175	6.3985	4.31975	7.2195	-0.78775	3.663	9.71475
46	5.3485	-4.39625	8.28775	4.147	3.0595	9.131	6.7815	7.60475	6.77525	8.33275	9.58	7.2945	3.95075	4.74425	7.39775	5.78	3.34025	-4.31425	4.7945	6.49
47	7.9445	-2.18325	9.87025	5.733	6.65725	12.0618	9.8515	8.8635	10.0053	9.7225	11.6235	10.885	9.10525	8.917	7.49875	8.2325	10.131	-0.88875	5.5685	8.70025
48	3.45475	-1.336	3.902	1.947	2.31525	5.81175	8.7535	5.25775	7.6095	7.6525	8.588	6.502	3.5525	5.054	1.9905	1.44675	9.68375	-4.998	3.8525	7.2095
49	5.4085	-3.1575	4.8425	2.24125	2.9515	8.02975	8.7895	7.52725	6.7295	6.57675	6.7405	7.5445	2.0605	2.59225	5.7295	2.531	9	-5.024	3.44125	6.98425
50	9.2165	5.3835	12.2172	8.32425	6.96225	11.3277	13.0235	9.73075	11.1765	12.9955	10.0607	9.96425	8.32375	9.1335	8.791	9.62625	9.18775	0.57775	6.905	12.2317
51	11.1698	2.76825	10.327	10.735	8.901	12.2522	13.5517	14.194	13.9455	13.9097	11.6542	10.8425	12.2897	13.1672	8.10775	10.153	15.691	2.38625	9.5545	13.277
52	4.14375	-2.5515	6.2105	3.40075	2.05125	6.5965	7.4465	7.41625	6.394	6.0175	8.62075	6.9105	1.80525	2.9065	6.10875	3.69425	5.00075	-4.4455	2.6055	6.55725
53	10.7055	8.53575	12.2437	11.248	9.08675	15.2847	12.7833	13.2353	13.828	14.658	15.397	13.0478	10.324	10.588	14.5675	6.77125	12.851	0.77075	9.9465	14.7235
54	7.889	-0.64825	9.99725	7.98475	7.0385	12.6335	10.0815	9.08	9.78	9.83675	11.0565	8.183	7.779	6.28625	8.2575	5.386	10.8555	0.331	5.129	9.58575
55	2.79525	-5.7015	5.993	2.94125	3.38725	5.4035	6.2875	6.45925	6.987	7.0955	5.671	7.5505	2.747	0.504	0.695	3.2555	5.10125	-3.0675	3.84425	6.45025
56	8.47225	6.66275	12.0467	8.402	9.21325	13.0055	11.4393	11.5617	11.5925	10.8	10.4082	8.3515	6.767	8.26675	8.02625	6.2735	9.30275	3.40525	9.10875	12.5102
57	9.354	0.90575	10.883	9.69725	8.4565	12.6935	12.5017	12.5973	13.292	12.1098	11.473	12.5522	9.24275	9.28675	11.3073	9.53425	15.4045	1.43675	8.5535	11.4935
58	12.8505	10.8385	15.0607	11.2345	10.4163	15.6013	15.069	14.04	14.0392	13.8105	14.5185	14.8998	13.8895	10.6453	13.4982	10.5915	10.2315	5.4485	10.608	14.38
59	7.769	3.9225	9.24825	6.169	6.41875	9.2705	9.42	9.4335	9.34375	9.8445	11.6985	7.7315	4.982	6.48975	4.4785	3.1705	7.528	-1.4135	4.07225	9.9845
60	9.53175	-2.737	8.3635	8.71125	7.452	10.056	11.2092	11.4298	9.80675	11.0635	9.46825	10.2998	7.618	7.10975	5.737	8.80725	12.048	-0.2225	6.49975	11.2643
61	5.423	-1.91325	8.35825	4.61	3.852	9.29925	9.04325	9.6065	9.98475	9.24175	10.011	7.4385	5.75325	8.2755	5.895	5.24325	7.69775	-0.3065	5.69125	7.32975
62	4.00775	3.09225	6.54725	3.11275	1.70525	6.64575	5.868	5.7105	6.34325	6.826	7.7115	4.96275	2.748	6.16175	2.6555	0.04875	4.68975	-5.394	3.21225	4.84625
63	5.7395	-5.60425	8.38725	3.47225	4.55825	8.88025	8.4245	9.349	7.74775	7.05125	10.39	5.27225	3.09325	5.7065	5.83325	1.73875	4.69475	-1.19675	3.13925	7.95475
64	6.5505	2.76	6.7185	5.011	5.97325	8.169	10.4088	7.749	9.77525	8.62925	8.93225	8.5365	7.01925	8.0635	6.7855	4.71725	7.1705	-3.5755	5.929	10.02
65	6.12575	0.801	6.94725	4.0075	5.89925	7.81225	10.0053	8.853	7.90225	8.14	10.9678	5.23125	5.45025	3.51675	4.78725	3.8575	11.065	-2.60625	4.19	9.739
66	8.05025	4.427	9.631	6.2415	7.3245	8.983	10.101	10.5885	9.55475	8.885	10.2447	9.0545	6.48725	10.6408	5.43275	3.24925	10.8785	-1.8435	4.576	10.6903
67	8.47425	2.7945	10.2985	8.028	9.00675	13.845	10.6893	11.1005	9.44075	12.2908	12.0318	11.2487	7.955	8.13625	7.93625	5.77775	13.7462	-0.504	6.70475	10.0985
68	6.27625	-3.36	10.3072	5.71025	5.54675	11.1065	8.38075	7.612	8.695	9.43525	11.515	6.83975	8.08525	8.86675	2.7495	3.36375	9.14925	-1.61675	6.056	9.65175
69	11.923	2.6985	14.7223	12.395	10.4445	13.6373	16.9615	13.337	13.587	14.051	16.5215	11.9083	12.5382	15.05	11.4348	14.013	9.845	7.434	11.862	13.8965
70	3.73225	-5.65975	1.87225	2.64075	1.386	6.74725	5.42275	4.77875	5.30375	4.43625	5.67725	5.06925	2.37825	3.86675	0.42325	1.641	5.7925	-4.9245	0.895	3.87825
71	5.57025	-3.4	8.139	3.34675	6.00075	8.25125	8.3845	8.9825	7.28875	9.04325	7.78625	6.245	4.84025	4.7465	5.2065	6.84925	8.59975	-2.00725	3.509	6.90025
72	1.736	-10.2558	3.1065	3.28025	2.862	5.16175	4.67875	4.401	3.40175	4.26525	6.83825	4.46525	2.06175	3.98	2.648	1.45675	7.38425	-4.45575	-0.3445	4.74175
73	12.3485	1.3885	13.3797	9.03	10.1883	13.5797	13.7585	12.5958	14.6983	13.3035	13.2335	11.9772	10.4343	14.053	10.5817	11.9898	14.536	4.80625	11.4455	15.3003
74	6.5155	-7.45875	7.44025	4.46925	5.8015	8.439	7.94125	6.796	9.49925	8.19225	7.498	5.205	3.55075	6.6075	3.49525	1.34075	2.4325	-2.11675	5.73075	6.98025
75	3.5685	-7.475	4.925	2.1135	0.31775	6.465	5.604	5.709	5.62325	4.65425	5.55075	3.62725	0.28025	4.85775	5.26225	-0.60275	6.2175	-5.298	0.288	5.15375
76	8.01575	-0.3435	10.152	7.09875	7.0005	12.5158	11.746	8.59575	11.1185	8.96075	12.2092	10.906	7.9565	10.4943	7.15125	6.96325	5.364	-0.2335	6.01575	10.2635
77	6.7825	6.661	11.5965	5.921	6.8895	9.719	8.965	9.0025	9.839	9.0535	8.62025	6.99875	5.26075	6.494	3.11025	6.04	8.9495	-1.82475	4.0645	10.5065
78	7.89325	2.846	12.296	6.832	8.6955	11.5685	9.5195	11.7555	9.1895	11.1045	11.5055	9.44725	9.18725	7.9135	5.793	6.1005	11.403	-1.35275	5.4535	11.638
79	5.311	-0.76525	7.3445	3.9915	4.7875	6.38725	9.18925	8.02775	7.2515	6.505	7.40025	6.8905	2.5435	5.48775	4.54825	1.391	6.19975	-2.0555	3.6835	7.45975
80	5.81425	-3.5025	8.12625	3.736	3.953	8.0435	5.6465	5.97775	6.7	6.032	8.14125	6.10925	5.49125	3.1495	6.837	5.94075	6.87625	-4.048	4.25275	5.15275
81	6.767	0.18625	10.2225	6.19475	5.185	9.6495	7.90325	8.827	11.0152	9.877	8.96375	7.40125	3.94	5.53675	6.39675	5.71725	7.488	1.14425	5.15125	10.0885
82	9.29225	0.92925	9.2845	8.196	8.859	11.7605	11.5267	10.7457	11.661	11.5582	13.6942	8.18375	7.80325	9.85875	11.6067	7.746	10.4907	1.344	7.34775	11.2542
83	7.857	6.558	6.48425	6.8695	7.60825	9.365	11.0587	10.846	9.4515	8.15925	10.2797	10.903	7.479	7.81675	5.4765	9.4	9.08	0.28675	6.317	10.1242
84	6.978	1.75775	7.231	5.4715	5.765	11.2332	8.8225	8.12025	9.50475	7.814	7.47775	7.96375	6.90475	8.49675	7.753	7.45425	5.566	-1.3495	7.34975	9.22025
85	8.68525	0.865	7.901	6.61325	7.61325	10.4467	9.36625	9.4585	10.306	9.417	8.54	8.047	5.2005	6.79525	4.564	5.5095	9.7715	-0.3895	5.46475	9.8615
86	9.78275	1.93725	11.633	9.87875	7.1915	11.8905	12.3855	11.5938	9.88125	13.7462	12.0977	7.809	9.9805	9.326	11.129	11.9742	10.727	1.056	8.784	10.8992
87	5.88425	-0.896	8.495	4.67475	5.299	7.11975	8.6525	7.647	9.342	6.6485	10.4525	8.63425	6.198	2.80425	5.1645	2.3505	5.4	-2.3185	2.809	7.8595
88	6.94825	-3.0945	8.65025	5.445	6.309	12.0433	8.5485	9.06125	8.39625	9.696	10.0075	7.874	6.573	7.995	6.7075	5.64325	7.44575	-1.7095	6.19725	7.548
89	2.6965	-7.4015	2.55175	1.7275	1.6375	3.826	4.24075	5.11875	4.86	4.551	6.14775	4.5895	-0.5235	4.38675	1.32525	1.0855	3.9445	-4.36	0.9865	5.49125
90	11.2218	0.27325	12.1407	8.73625	10.6365	15.7142	12.8863	13.1782	13.2005	12.4867	12.7118	10.8637	10.4333	10.615	5.97875	9.22875	11.7427	0.4725	10.0845	11.023
91	9.2715	4.486	10.581	8.709	8.31375	14.5428	11.3388	10.9385	11.5053	11.439	13.4428	8.45375	8.69925	8.316	7.79075	9.05725	13.8	2.1435	9.5325	9.98875
92	5.3395	3.349	6.467	3.497	3.89975	6.31475	8.85725	6.455	6.41175	6.16375	9.1185	4.907	4.8805	3.59675	2.2645	3.269	6.5165	-3.544	4.82025	8.00375
93	10.5963	1.63075	10.436	7.22325	7.275	11.828	13.2397	11.4365	11.4378	12.4277	12.373	12.239	6.97775	10.704	10.6408	7.89475	11.4277	1.87925	6.943	10.749
94	1.9515	-3.512	4.05425	0.20775	1.7945	4.83625	3.25275	2.837	5.1995	4.401	3.2895	4.099	-0.95625	2.65375	-2.104	3.3295	2.935	-7.242	-0.02075	3.79
95	10.642	2.37375	12.3395	9.42225	10.6528	12.9545	15.3897	12.6365	13.809	13.9487	14.642	11.779	7.5435	12.7587	9.23775	8.92225	13.0343	2.65875	9.15675	13.7873
96	9.7985	3.15775	14.933	8.938	9.0105	14.038	12.1925	12.3427	12.7878	12.9992	12.284	11.1467	9.044	11.2368	6.74275	8.9475	12.8002	3.76625	9.28025	12.6345
97	2.02725	2.88625	4.4855	2.43025	0.6795	6.8775	3.34525	5.44525	4.38275	4.1345	5.0795	5.03175	0.1535	4.27825	1.24125	0.37575	2.6935	-5.50525	1.681	4.8845
98	12.7575	-0.849	14.2642	12.6513	12.3735	13.8055	16.5972	14.9165	15.349	15.1028	16.0685	15.3493	10.2997	12.7888	10.4895	12.4375	13.3655	7.673	10.9513	13.8465
99	10.5167	3.48975	14.3843	9.97125	9.06925	13.6695	13.8205	14.074	13.113	13.9195	12.082	12.7727	10.3825	9.41525	10.8815	7.1195	10.92	2.1085	8.6205	12.7592
100	9.30825	8.89075	10.4598	8.1655	9.6905	11.7113	10.9432	11.211	10.0142	10.0655	11.9507	10.3128	7.1405	7.84	6.2555	6.995	12.0042	-1.1865	7.64675	11.4688
